# Supplementary material for: Single and combined effect of retinoic acid and rapamycin modulate the generation, activity and homing potential of induced human regulatory T cells
Source: PLoS One. 2017 Jul 26;12(7):e0182009. doi: 10.1371/journal.pone.0182009 (PMC5529012; doi:10.1371/journal.pone.0182009)
Supplement: S1 Table — The table shows individual data points for each donor, as mentioned in the manuscript text and figures, as indicated. (XLSX) [file pone.0182009.s006.xlsx]

## Sheet: Fig 1 B
CD4+CD25+ %	N.A.=Not applicable		Each row= One donor
	IL-2	IL-2/TGFB1	IL-2/TGFB1+atRA1nM	IL-2/TGFB1+atRA10nM	IL-2/TGFB1+atRA100nM	IL-2/TGFB1+atRA1µM
	98.3	97.2	96.9	95.9	98.1	89.9
	91.2	34.5	61.7	84	83.4	74.3
	97.4	95.8	N.A.	N.A.	98	N.A.
	66.6	95.8	N.A.	N.A.	98.6	N.A.
	98.3	94.1	95.8	96.9	99	97.9
	90.1	93.8	91.1	96.9	96.9	96.9
	92.1	87.5	83.9	89.8	93	89.9
Minimum	66.6	34.5	61.7	84	83.4	74.3
25% Percentile	90.1	87.5	72.8	86.9	93	82.1
Median	92.1	94.1	91.1	95.9	98	89.9
75% Percentile	98.3	95.8	96.34	96.9	98.6	97.4
Maximum	98.3	97.2	96.9	96.9	99	97.9
IQR	90.1 - 98.3	87.5 - 95.8	72.8 - 96.4	86.9 - 96.9	93.0 - 98.6	82.1 - 97.4
Mean	90.57	85.53	85.88	92.7	95.29	89.78
Std. Deviation	11.13	22.72	14.45	5.693	5.615	9.438
Std. Error of Mean	4.208	8.587	6.464	2.546	2.122	4.221

## Sheet: Fig 1 C
CD25 nMFI of CD4+CD25+	N.A.=Not applicable		Each row= One donor
	MFI
	IL-2	IL-2/TGFB1	IL-2/TGFB1+atRA1nM	IL-2/TGFB1+atRA10nM	IL-2/TGFB1+atRA100nM	IL-2/TGFB1+atRA1µM
	655.2	881.5	818.6	848.4	876.7	709.3
	755.8	462.4	387.8	392.7	1217.1	314.9
	679.3	1035.1	N.A.	N.A.	1640.3	N.A.
	332.5	637.4	N.A.	N.A.	920.8	N.A.
	470.6	513.6	746.9	806.6	1057.5	891.9
	497.8	591.9	788.9	837.2	1062.5	1018.8
	733.7	1124.6	1502.5	1048.9	1705.6	1440.2
	Normalized MFI
	74.3	100	92.9	96.2	99.5	80.5
	62.1	38	31.9	32.3	100	25.9
	41.4	63.1	N.A.	N.A.	100	N.A.
	36.1	69.2	N.A.	N.A.	100	N.A.
	44.5	48.6	70.6	76.3	100	84.3
	46.9	55.7	74.2	78.8	100	95.9
	43	65.9	88.1	61.5	100	84.4
	Normalized MFI
Minimum	36.1	38	31.9	32.3	99.5	25.9
25% Percentile	41.4	48.6	51.3	46.9	100	53.2
Median	44.5	63.1	74.2	76.3	100	84.3
75% Percentile	62.1	69.2	90.5	87.5	100	90.2
Maximum	74.3	100	92.9	96.2	100	95.9
IQR	41.4 - 62,1	48.6 - 69.2	51,3 - 90,5	46,9 - 87,5	100.0 - 100.0	53,2 - 90.2
Mean	49.76	62.93	71.54	69.02	99.93	74.2
Std. Deviation	13.49	19.59	24.03	23.94	0.189	27.61
Std. Error of Mean	5.1	7.403	10.75	10.71	0.07143	12.35

## Sheet: Fig 1 D
CD4+FOXP3+ %	N.A.=Not applicable		Each row= One donor
	IL-2	IL-2/TGFB1	IL-2/TGFB1+atRA1nM	IL-2/TGFB1+atRA10nM	IL-2/TGFB1+atRA100nM	IL-2/TGFB1+atRA1µM
	22.2	57.3	60.4	65.4	66.6	49.7
	9.6	28.3	30.2	43.4	54.4	28.7
	26.8	54.9	N.A.	N.A.	60.4	N.A.
	25.3	45.3	N.A.	N.A.	68	N.A.
	40.6	82.1	76.8	80.1	86.6	79.6
	26.9	65	67.5	71.8	79.1	68.8
	30.2	57.2	53.1	62.1	64.4	54
Minimum	9.6	28.3	30.2	43.4	54.4	28.7
25% Percentile	22.2	45.3	41.65	52.75	60.4	39.2
Median	26.8	57.2	60.4	65.4	66.6	54
75% Percentile	30.2	65	72.15	75.95	79.1	74.2
Maximum	40.6	82.1	76.8	80.1	86.6	79.6
IQR	22.2 - 30.2	45.3 - 65.0	41.7 - 72.2	52.8 - 76.0	60.4 - 79.1	39.2 - 74.2
Mean	25.94	55.73	57.6	64.56	68.5	56.16
Std. Deviation	9.275	16.57	17.65	13.68	10.99	19.43
Std. Error of Mean	3.505	6.264	7.891	6.117	4.155	8.688

## Sheet: Fig 1 E
FOXP3 nMFI of CD4+FOXP3+	N.A.=Not applicable		Each row= One donor
	MFI
	IL-2	IL-2/TGFB1	IL-2/TGFB1+atRA1nM	IL-2/TGFB1+atRA10nM	IL-2/TGFB1+atRA100nM	IL-2/TGFB1+atRA1µM
	40.6	45	45.1	61.4	48.3	60.7
	60.7	69.7	81.5	63.4	67.3	46.2
	40.7	50.5	N.A.	N.A.	51.5	N.A.
	44.4	49.2	N.A.	N.A.	62.5	N.A.
	42.2	49.5	47.2	48.8	54	50
	40.1	53.9	51.6	52.8	57.3	53.6
	37.8	47.4	48.1	45.9	48.9	40.4
	Normalized MFI
	66.1	73.3	73.5	100	78.7	98.9
	72.2	82.9	96.9	75.4	80	54.9
	79	98.1	N.A.	N.A.	100	N.A.
	71	78.7	N.A.	N.A.	100	N.A.
	74.4	87.3	83.2	86.1	95.2	88.2
	65.8	88.5	84.7	86.7	94.1	88
	68.6	86	87.3	83.3	88.7	73.3
	Normalized MFI
Minimum	65.8	73.3	73.5	75.4	78.7	54.9
25% Percentile	66.1	78.7	78.35	79.35	80	64.1
Median	71	86	84.7	86.1	94.1	88
75% Percentile	74.4	88.5	92.1	93.35	100	93.55
Maximum	79	98.1	96.9	100	100	98.9
IQR	66.1 - 74.4	78.7 - 88.5	78.4 - 92.1	79.4 - 93.4	80.0 - 100.0	64.1 - 93.6
Mean	71.01	84.97	85.12	86.3	90.96	80.66
Std. Deviation	4.722	7.865	8.403	8.884	8.821	17.04
Std. Error of Mean	1.785	2.973	3.758	3.973	3.334	7.62

## Sheet: Fig 1 F
CD4+CD25+FOXP3+ CELL NUMBER/WELL	N.A.=Not applicable		Each row= One donor
	IL-2	IL-2/TGFB1	IL-2/TGFB1+atRA1nM	IL-2/TGFB1+atRA10nM	IL-2/TGFB1+atRA100nM	IL-2/TGFB1+atRA1µM
	115824	214776	206423	225542	227358	207584
	12494	41382	65970.6	121733	174283	77792
	92435	197640	N.A.	N.A.	263676	N.A.
	29382	164076	N.A.	N.A.	286200	N.A.
	90801	109974	144466	227940	271992	242868
	58067.8	87814	108643	205900	285846	209539
	101470	198372	211328	238800	276378	103253
Minimum	12494	41382	65971	121733	174283	77792
25% Percentile	29382	87814	87307	163817	227358	90523
Median	90801	164076	144466	225542	271992	207584
75% Percentile	101470	198372	208876	233370	285846	226204
Maximum	115824	214776	211328	238800	286200	242868
IQR	29382 - 101470	87814 - 198372	87307 - 208876	163817 - 233370	227358 - 285846	90523 - 226204
Mean	71496	144862	147366	203983	255105	168207
Std. Deviation	38965	65936	62674	47486	40876	72848
Std. Error of Mean	14727	24922	28029	21236	15450	32578

## Sheet: Fig 1 G 
CD4+CD25+FOXP3+ cell %	N.A.=Not applicable		Each row= One donor
	IL-2	IL-2/TGFB1	IL-2/TGFB1+atRA1nM	IL-2/TGFB1+atRA10nM	IL-2/TGFB1+atRA100nM	IL-2/TGFB1+atRA1µM
	22.1	56.6	59.6	64.2	66.0	48.5
	9.4	18.3	25.8	41.5	51.3	27.2
	26.6	54.0	N.A.	N.A.	60.2	N.A.
	24.9	45.1	N.A.	N.A.	67.8	N.A.
	40.5	79.9	74.6	78.6	86.3	78.7
	25.9	63.8	64.9	71.0	78.4	67.9
	29.2	54.2	50.8	59.7	63.1	52.8
Minimum	9.4	18.3	25.8	41.5	51.3	27.2
25% Percentile	22.1	45.1	38.3	50.6	60.2	37.85
Median	25.9	54.2	59.6	64.2	66	52.8
75% Percentile	29.2	63.8	69.75	74.8	78.4	73.3
Maximum	40.5	79.9	74.6	78.6	86.3	78.7
IQR	22.1 - 29.2	45.1 - 63.8	38.3 - 69.8	50.6 - 74.8	60.2 - 78.4	37.9 - 73.3
Mean	25.51	53.13	55.14	63	67.59	55.02
Std. Deviation	9.23	18.81	18.53	13.98	11.62	19.67
Std. Error of Mean	3.489	7.108	8.287	6.253	4.391	8.798

## Sheet: Fig 1 H
CD25 nMFI of CD4+CD25+FOXP3+	N.A.=Not applicable		Each row= One donor
	MFI
	IL-2	IL-2/TGFB1	IL-2/TGFB1+atRA1nM	IL-2/TGFB1+atRA10nM	IL-2/TGFB1+atRA100nM	IL-2/TGFB1+atRA1µM
	1043.1	1039.5	946.9	971	987.9	875.8
	1316.6	656.4	627.7	1300.1	1662.7	535.3
	1020.4	1153.2	N.A.	N.A.	1892.9	N.A.
	570.8	879.5	N.A.	N.A.	1133.7	N.A.
	632.7	575.5	853	898.9	1145.9	986.2
	736.6	655.8	916.6	955.7	1220	1191.2
	1033.3	1199.9	1731.9	1138.3	1874.4	1676.8
	Normalized MFI
	98.7	98.3	89.6	91.8	93.4	82.8
	79.2	39.5	37.8	78.2	100	32.2
	53.9	60.9	N.A.	N.A.	100	N.A.
	50.3	77.6	N.A.	N.A.	100	N.A.
	55.2	50.2	74.4	78.4	100	86.1
	60.4	53.8	75.1	78.3	100	97.6
	55.1	64	92.4	60.7	100	89.5
	Normalized MFI
Minimum	50.3	39.5	37.8	60.7	93.4	32.2
25% Percentile	53.9	50.2	56.1	69.45	100	57.5
Median	55.2	60.9	75.1	78.3	100	86.1
75% Percentile	79.2	77.6	91	85.1	100	93.55
Maximum	98.7	98.3	92.4	91.8	100	97.6
IQR	50.3 - 79.2	50.2 - 77.6	56.1 - 91.0	69.5 - 85.1	100.0 - 100.0	57.5 - 93.6
Mean	64.69	63.47	73.86	77.48	99.06	77.64
Std. Deviation	17.75	19.42	21.76	11.05	2.495	25.99
Std. Error of Mean	6.71	7.342	9.73	4.943	0.9429	11.62

## Sheet: Fig 1 I
FOXP3 nMFI of CD4+CD25+FOXP3+	N.A.=Not applicable		Each row= One donor
	MFI
	IL-2	IL-2/TGFB1	IL-2/TGFB1+atRA1nM	IL-2/TGFB1+atRA10nM	IL-2/TGFB1+atRA100nM	IL-2/TGFB1+atRA1µM
	40.7	45.2	45.3	61.8	48.5	61.3
	61.3	80.7	86.3	78.8	69.4	47
	40.8	50.7	N.A.	N.A.	51.9	N.A.
	44.6	49.3	N.A.	N.A.	62.9	N.A.
	34.4	49.9	47.7	49	54.1	50.2
	43.7	55.5	52.3	53.3	58.1	54.2
	37.5	48	48.9	47.7	49.2	41.7
	Normalized MFI
	65.9	73.1	73.3	100	78.5	99.2
	69	90.8	97.1	88.6	78.1	52.9
	78.6	97.7	N.A.	N.A.	100	N.A.
	65.8	72.7	N.A.	N.A.	92.8	N.A.
	60.7	88	84.1	86.4	95.4	88.5
	71.8	91.1	85.9	87.5	95.4	89
	72.8	93.2	95	92.6	95.5	81
	Normalized MFI
Minimum	60.7	72.7	73.3	86.4	78.1	52.9
25% Percentile	65.8	73.1	78.7	86.95	78.5	66.95
Median	69	90.8	85.9	88.6	95.4	88.5
75% Percentile	72.8	93.2	96.05	96.3	95.5	94.1
Maximum	78.6	97.7	97.1	100	100	99.2
IQR	65.8 - 72.8	73.1 - 93.2	78.7 - 96.1	87.0 - 96.3	78.5 - 95.5	67.0 - 94.1
Mean	69.23	86.66	87.08	91.02	90.81	82.12
Std. Deviation	5.814	9.849	9.53	5.539	8.809	17.57
Std. Error of Mean	2.197	3.723	4.262	2.477	3.33	7.858

## Sheet: Fig 2 B
CD4+CD25+ %	N.A.=Not applicable		Each row= One donor
	IL-2	IL-2/TGFB1	IL-2/TGFB1+RAPA100nM	IL-2/TGFB1+atRA1nM+RAPA100nM	IL-2/TGFB1+atRA10nM+RAPA100nM	IL-2/TGFB1+atRA100nM+RAPA100nM	IL-2/TGFB1+atRA1µM+RAPA100nM
	98.3	97.2	92.6	96.9	96.9	92.1	89.6
	91.2	34.5	52.3	58.1	52.8	66.9	60.9
	97.4	95.8	95.9	N.A.	N.A.	92.7	N.A.
	66.6	95.8	88.3	N.A.	N.A.	64.6	N.A.
	98.3	94.1	98.3	84.9	92	95.8	96
	90.1	93.8	95.4	98.4	97.4	95.6	92.6
	92.1	87.5	88.4	94.6	80.3	74.6	19.9
Minimum	66.6	34.5	52.3	58.1	52.8	64.6	19.9
25% Percentile	90.1	87.5	88.3	71.5	66.55	66.9	40.4
Median	92.1	94.1	92.6	94.6	92	92.1	89.6
75% Percentile	98.3	95.8	95.9	97.65	97.15	95.6	94.3
Maximum	98.3	97.2	98.3	98.4	97.4	95.8	96
IQR	90.1 - 98.3	87.5 - 95.8	88.3 - 95.9	71.5 - 97.7	66.6 - 97.2	66.9 - 95.6	40.4 - 94.3
Mean	90.57	85.53	87.31	86.58	83.88	83.19	71.8
Std. Deviation	11.13	22.72	15.89	16.77	18.69	13.95	32.2
Std. Error of Mean	4.208	8.587	6.008	7.498	8.358	5.273	14.4

## Sheet: Fig 2 C
CD25 nMFI of CD4+CD25+	N.A.=Not applicable		Each row= One donor
	MFI
	IL-2	IL-2/TGFB1	IL-2/TGFB1+RAPA100nM	IL-2/TGFB1+atRA1nM+RAPA100nM	IL-2/TGFB1+atRA10nM+RAPA100nM	IL-2/TGFB1+atRA100nM+RAPA100nM	IL-2/TGFB1+atRA1µM+RAPA100nM
	655.2	881.5	774.6	794.2	876.7	768.5	753.3
	755.8	462.4	507.5	539.2	486.7	574.1	275.7
	679.3	1035.1	680.1	N.A.	N.A.	1035.1	N.A.
	332.5	637.4	424.8	N.A.	N.A.	313.8	N.A.
	470.6	513.6	894.9	1023.7	639.6	977.1	681.4
	497.8	591.9	905.8	1054.4	658.8	1006.4	701.8
	733.7	1124.6	1287.1	702.2	1096.8	1058.8	1495.9
	Normalized MFI
	74.3	100	87.9	90.1	99.5	87.2	85.5
	62.1	38	41.7	44.3	40	47.2	22.7
	41.4	63.1	41.5	N.A.	N.A.	63.1	N.A.
	36.1	69.2	46.1	N.A.	N.A.	34.1	N.A.
	44.5	48.6	84.6	96.8	60.5	92.4	64.4
	46.9	55.7	85.3	99.2	62	94.7	66.1
	43	65.9	75.5	41.2	64.3	62.1	87.7
	Normalized MFI
Minimum	36.1	38	41.5	41.2	40	34.1	22.7
25% Percentile	41.4	48.6	41.7	42.75	50.25	47.2	43.55
Median	44.5	63.1	75.5	90.1	62	63.1	66.1
75% Percentile	62.1	69.2	85.3	98	81.9	92.4	86.6
Maximum	74.3	100	87.9	99.2	99.5	94.7	87.7
IQR	41.4 - 62.1	48.6 - 69.2	41.7 - 85.3	42.8 - 98.0	50.3 - 81.9	47.2 - 92.4	43.6 - 86.6
Mean	49.76	62.93	66.09	74.32	65.26	68.69	65.28
Std. Deviation	13.49	19.59	21.89	29.03	21.47	23.5	26.11
Std. Error of Mean	5.1	7.403	8.274	12.98	9.604	8.883	11.67

[truncated: 38 more sheets: Fig 2 D, Fig 2 E, Fig 2 F, Fig 2 G, Fig 2 H, Fig 2 I, Fig 3 A CD45RA%, Fig 3 A CD45RA nMFI, Fig 3 A CD62L%, Fig 3 A CD62L nMFI, Fig 3 A CXCR4%, Fig 3 A CXCR4 nMFI, Fig 3 A CCR9%, Fig 3 A CCR9 nMFI, Fig 3 A B7%, Fig 3 A B7 nMFI, Fig 3 B CD45RA %, Fig 3 B CD45RA nMFI, Fig 3 B CD62L %, Fig 3 B CD62L nMFI …]
